# Supplementary material for: Cellular and subcellular heterogeneity of astrocytic Na⁺ homeostasis tuning astrocytes into functionally distinct subgroups in the mouse brain
Source: Nat Commun. 2026 May 20;17:4515. doi: 10.1038/s41467-026-73435-z (PMC13190688; doi:10.1038/s41467-026-73435-z)
Supplement: Supplementary file 6 — Source Data [file 41467_2026_73435_MOESM6_ESM.xlsx]

## Sheet: Fig 1e
Neurons and Astrocytes				Astrocyte Soma				Astrocyte Pricesses
Na+	Lifetime	SD		Na+	Lifetime	SD		Na+	Lifetime	SD
mM	(ns)	(ns)		mM	(ns)	(ns)		mM	(ns)	(ns)
0	1.19605	0.04199		0	1.23385	0.0461		1.24889	0.07167
5	1.33222	0.03986		10	1.40538	0.05911		1.33533	0.10868
10	1.4299	0.02279		20	1.49923	0.05454		1.48	0.0834
15	1.48046	0.0509		30	1.55385	0.0852		1.53727	0.07604
20	1.50493	0.06962
25	1.54732	0.06499
30	1.57575	0.05712
35	1.62892	0.05665
40	1.64723	0.03656
50	1.65575	0.0617
70	1.73053	0.03886
100	1.77636	0.08422
120	1.78377	0.04252
150	1.78897	0.08899

## Sheet: Fig. 1f
P14-21 all cells
--
15.3707
11.2457
16.3265
14.4629
--
--
--
11.2457
--
14.4629
9.84751
12.7775
14.4629
21.9778
--
--
--
16.3265
16.3265
15.3707
11.2457
--
--
--
21.9778
17.3341
23.3209
18.3979
14.4629
7.38765
18.3979
11.9937
16.3265
--
--
--
11.9937
9.84751
20.714
13.5996
7.96486
--
--
--
--
--
3.48824
8.56618
--
--
--
8.56618
8.56618
11.2457
3.07534
--
--
--
7.38765
9.19317
14.4629
21.9778
8.56618
13.5996
20.714
--
--
--
9.19317
7.96486
3.91566
5.29315
5.29315
13.5996
6.30001
7.96486
15.3707
--
--
--
11.9937
23.3209
7.38765
9.84751
5.29315
5.29315
4.81725
--
--
--
8.56618
7.38765
8.56618
10.531
--
--
--
--
--
--
12.7775
18.3979
4.81725
8.56618
--
--
--
11.2457
9.84751
14.4629
19.5227
--
--
--
11.2457
13.5996
4.35839
4.35839
7.38765
5.29315
16.3265
8.56618
4.81725
--
--
--
6.83314
6.30001
4.81725
9.19317
9.84751
2.29025
--
--
--
--
6.30001
3.48824
8.56618
10.531
5.29315
--
--
--
5.78706
6.30001
10.531
5.29315
4.81725
4.35839
--
--
--
7.38765
3.91566
7.96486
9.84751
9.84751
7.96486
--
--
--
6.30001
8.56618
9.19317
--
--
--
5.29315
10.531
4.35839
7.96486
--
--
--
4.35839
5.78706
5.29315
3.48824
3.48824
2.67624
2.29025
7.38765
--
--
--
--
33.5607
19.5227
21.9778
10.742
14.4629
--
--
--
7.96486
12.9387
19.5227
8.56618
--
--
--
17.3341
14.4629
11.9937
11.2457
--
7.96486
--
--
--
16.3265
20.714
11.2457
11.2457
--
--
--
--
--
19.5227
27.9086
15.3707
18.3979
19.5227
21.9778
27.9086
23.3209
--
--
33.5607
27.9086
16.3265
19.5227
16.3265
26.277
14.4629
--
--
--
14.4629
23.3209
15.3707
29.6574
20.714
16.3265
29.6574
20.714
13.5996
--
--
--
16.3265
46.5934
18.3979
20.714
16.3265
20.714
20.714
8.56618
--
--
--
16.3265
35.7479
16.3265
20.714
38.1184
--
--
--
--
3.48824
16.3265
16.3265
16.3265
9.19317
--
--
--
9.84751
7.96486
14.4629
9.19317
12.7775
12.7775
--
--
--
16.3265
11.2457
13.5996
12.7775
--
--
29.7845
28.2863
36.013
24.4705
19.5865
14.1538
--
7.96486
11.5036
14.7215
16.3216
13.6358
8.54042
--
16.0345
13.7179
28.4032
--
--
11.5184
10.5429
--
--
11.2676
--
--
15.8424
19.7555
31.7321
18.5076
43.217
27.9086
--
15.4641
17.5422
6.72484
10.3919
16.9246
13.0199
--
13.0199
14.5517
14.7305
18.3979
15.5579
10.531
--
10.9631
9.00228
13.432
11.3189
14.8025
5.98989
--
--
--
10.735
--
--
14.9565
11.6154
12.1939
--
--
6.99719
9.45153
9.28309
--
--
14.2431
22.9092
15.5297
10.6714
--
--
15.1394
11.4369
7.51264
8.68948
11.0784
--
--
--
15.6239
8.73287
--
--
7.21897
8.59691
7.98254
11.3189
--
--
16.3265
14.7845
11.7808
16.1274
15.8328
15.1303
13.4153
--
--
--
--
--
7.96486
5.78706
--
--
--
9.19317
12.7775
--
--
--
15.3707
--
--
--
11.2457
4.81725
--
--
--
11.2457
3.48824
--
--
--
8.56618
--
--
--
--
12.7775
8.56618
9.84751
18.3979
10.531
--
--
--
17.3341
11.2457
12.7775
16.3265
9.19317
--
--
--
16.3265
20.714
--
--
--
16.3265
18.3979
14.4629
19.5227
19.5227
13.5996
--
--
--
17.3341
13.5996
17.3341
10.531
9.19317
--
--
--
--
9.84751
8.56618
9.19317
--
--
--
7.38765
--
9.19317
11.9937
--
7.38765
--
--
--
11.2457
11.2457
15.3707
16.3265
--
--
--
11.9937
14.4629
11.9937
--
--
--
9.84751
19.5227
17.3341
--
--
--
17.3341
17.3341
20.714
19.5227
--
--
--
12.7775
19.5227
--
--
--
23.3209
27.9086
18.3979
20.714
--
--
--
46.5934
19.5227
19.5227
--
--
--
29.6574
20.714
21.9778
--
--
--
13.5996
19.5227
20.714
26.277
--
--
--
15.3707
19.5227
16.3265
26.277
--
--
--
14.4629
17.3341
24.751
--
--
--
--
--
10.531
8.56618
9.19317
5.29315
--
--
--
6.83314
6.83314
9.19317
9.19317
14.4629
--
--
5.29315
10.531
6.30001
10.531
--
--
--
4.35839
9.84751
6.30001
15.3707
--
--
13.5996
15.3707
18.3979
23.3209
--
--
27.9086
29.6574
16.3265
12.7775
15.3707
--
--
7.96486
6.83314
7.38765
--
--
3.48824
6.24783
8.56618
--
--
16.3265
21.9778
16.3265

## Sheet: Fig 1g
Depth	[Na+] mM
	--
	--
60	15.3919
60	11.266
60	16.3471
60	14.4844
60	--
	--
	--
78	11.266
78	--
78	14.4844
78	9.86631
78	12.7988
78	14.4844
78	21.9885
78	--
	--
	--
94	16.3471
94	16.3471
94	15.3919
94	11.266
94	--
	--
	--
102	21.9885
102	17.3537
102	23.3278
102	18.4161
102	14.4844
102	7.40214
102	18.4161
102	12.0146
102	16.3471
102	--
	--
	--
108	12.0146
108	9.86631
108	20.7279
108	13.6211
108	7.98054
108	--
	--
	--
	--
	--
20	3.49177
20	8.58299
	--
	--
	--
32	8.58299
32	8.58299
32	11.266
32	3.07741
32	--
	--
	--
42	7.40214
42	9.21103
42	14.4844
42	21.9885
42	8.58299
42	13.6211
42	20.7279
42	--
	--
	--
48	9.21103
48	7.98054
48	3.92064
48	5.30238
48	5.30238
48	13.6211
48	6.31195
48	7.98054
48	15.3919
48	--
	--
	--
60	12.0146
60	23.3278
60	7.40214
60	9.86631
60	5.30238
60	5.30238
60	4.82508
60	--
	--
	--
70	8.58299
70	7.40214
70	8.58299
70	10.5507
70	--
	--
	--
	--
	--
	--
46	12.7988
46	18.4161
46	4.82508
46	8.58299
46	--
	--
	--
52	11.266
52	9.86631
52	14.4844
52	19.539
52	--
	--
	--
68	11.266
68	13.6211
68	4.3648
68	4.3648
68	7.40214
68	5.30238
68	16.3471
68	8.58299
68	4.82508
68	--
	--
	--
84	6.84638
84	6.31195
84	4.82508
84	9.21103
84	9.86631
84	2.28939
84	--
	--
	--
	--
32.5	6.31195
32.5	3.49177
32.5	8.58299
32.5	10.5507
32.5	5.30238
32.5	--
	--
	--
36.5	5.79766
36.5	6.31195
36.5	10.5507
36.5	5.30238
36.5	4.82508
36.5	4.3648
36.5	--
	--
	--
46.5	7.40214
46.5	3.92064
46.5	7.98054
46.5	9.86631
46.5	9.86631
46.5	7.98054
46.5	--
	--
	--
64.5	6.31195
64.5	8.58299
64.5	9.21103
	--
	--
	--
74.5	5.30238
74.5	10.5507
74.5	4.3648
74.5	7.98054
74.5	--
	--
	--
82.5	4.3648
82.5	5.79766
82.5	5.30238
82.5	3.49177
82.5	3.49177
82.5	2.67685
82.5	2.28939
82.5	7.40214
82.5	--
	--
	--
	--
50	33.5185
50	19.539
50	21.9885
50	10.7619
50	14.4844
50	--
	--
	--
60	7.98054
60	12.9601
60	19.539
60	8.58299
60	--
	--
	--
68	17.3537
68	14.4844
68	12.0146
68	11.266
68	--
68	7.98054
	--
	--
	--
78	16.3471
78	20.7279
78	11.266
78	11.266
78	--
	--
	--
	--
	--
34	19.539
34	27.8977
34	15.3919
34	18.4161
34	19.539
34	21.9885
34	27.8977
34	23.3278
	--
	--
64	33.5185
64	27.8977
64	16.3471
64	19.539
64	16.3471
64	26.2732
64	14.4844
64	--
	--
	--
72	14.4844
72	23.3278
72	15.3919
72	29.6379
72	20.7279
72	16.3471
72	29.6379
72	20.7279
72	13.6211
72	--
	--
	--
84	16.3471
84	46.4388
84	18.4161
84	20.7279
84	16.3471
84	20.7279
84	20.7279
84	8.58299
84	--
	--
	--
96	16.3471
96	35.6906
96	16.3471
96	20.7279
96	38.0431
96	--
	--
	--
	--
56	3.49177
56	16.3471
56	16.3471
56	16.3471
56	9.21103
56	--
	--
	--
72	9.86631
72	7.98054
72	14.4844
72	9.21103
72	12.7988
72	12.7988
72	--
	--
	--
82	16.3471
82	11.266
82	13.6211
82	12.7988
82

## Sheet: Fig. 1h
Na+ mM	Quantity
1	0
3	13
5	27
7	39
9	50
11	47
13	28
15	42
17	40
19	28
21	21
23	7
25	2
27	9
29	7
31	1
33	2
35	1
37	1
39	1
41	0
43	1
45	0
47	2

## Sheet: Fig 1j
Left			Right
ACSF	0 Na+/Cal		0Na+ / ACSF	0 Na+ / Cal
13.5996	2.29025		0	0
15.3707	1.20482		0	0
18.3979	0.86532		0	0
23.3209	3.48824		0	0
--	--		1.92	0.22
--	--		0.22	0
7.96486	0.86532		2.29	0.22
6.83314	0		0.54	0.54
7.38765	0		0	0
--	--		0	0
--	--		0	0
3.48824	0		0	0
6.24783	0		2.68	1.2
8.56618	0		0.87	0
--	--		0.87	0.22
--	--		0	0
16.3265	4.81725		0	0
21.9778	1.20482		0	0
16.3265	1.55512		0	0
			0.54	0
			0.22	0
			0	0
			2.68	1.92
			0.22	0
			0	0
			0	0
			0	0.54
			0	0
			0.54	0
			0	0
			0	0
			0	0
			0	0
			0	0
			0	0
			1.92	0.22
			0.87	0
			0.22	0
			0	0.54
			1.55	1.55
			0	0
			0.22	0
			0.87	0.54
			0.54	1.55
			1.92	0.87
			1.55	0.54
			0.54	0.22
			0.54	0
			0	1.2
			0.22	0
			0	0
			1.2	1.2
			0	0
			0	0
			0	0
			0	0
			1.2	0.87
			0.22	0.22
			0.87	0.87
			1.2	0.87
			1.55	0.87
			1.92	1.55
			0	0.22
			1.92	0.87
			0.54	1.55
			1.2	0.87
			3.08	3.49
			1.55	2.29
			0	0
			0	0
			0.54	1.2
			0.22	0
			0	0
			0	0
			0	0
			0	0
			0.22	0
			0	0
			0	0
			0	0
			0	0
			0	0
			0	0
			0	0
			0	0
			0	0
			0	0
			0	0
			0	0
			0	0
			0	0
			0	0
			0	0
			0	0
			0	0
			0	0
			0	0
			0	0
			0	0
			2.68	2.29
			0	0
			0	0
			0	0
			0	0
			0	0
			0	0
			1.55	1.55
			0	0
			1.2	0.87
			0	0
			0	0
			0.54	0.87
			0	0.54
			0	0
			0	0
			0	0
			0	0
			0	0
			2.68	2.29
			3.08	3.49
			1.55	2.29

## Sheet: Fig 2c
CT
11.2457
9.84751
9.19317
8.56618
11.2457
8.56618
8.56618
11.2457
11.2457
9.84751
11.9937
9.84751
11.2457
11.9937
12.7775
14.4629
16.3265
16.3265
11.9937
11.9937
11.9937
9.19317
29.6574
15.3707
6.30001
11.9937
8.56618
11.9937
11.9937
13.5996
17.3341
20.714
14.4629
14.4629

## Sheet: Fig 2d
Depth (µm)	[Na+]s (mM)
30	11.2457
52	9.84751
52	9.19317
52	8.56618
70	11.2457
32	8.56618
36	8.56618
36	11.2457
36	11.2457
38	9.84751
40	11.9937
40	9.84751
48	11.2457
48	11.9937
48	12.7775
58	14.4629
58	16.3265
58	16.3265
60	11.9937
60	11.9937
64	11.9937
30	9.19317
34	29.6574
34	15.3707
40	6.30001
40	11.9937
40	8.56618
48	11.9937
48	11.9937
58	13.5996
66	17.3341
31	20.714
43	14.4629
63	14.4629

## Sheet: Fig 2g
CT in vivo
13.0873
33.6114
42.1243
19.0877
16.7831
15.5825
18.9849
38.291
9.89164
11.6874
5.11856
30.2166
17.645
23.7281
7.80832
17.3989
16.2177
12.4706
27.1443
12.2712
33.0251
5.14531
6.00228
15.5251
38.7875
10.5791
5.25702
27.475
24.7617
40.015
6.03609
32.1143
34.1476
21.3087
3.69542
26.0363
20.7477
24.1657
13.1053
6.30981
14.0673
29.6003
27.1256
8.56461
27.1537
8.38779
12.7607
32.7254
23.4451
23.0036

## Sheet: Fig 3b
Processes avg per cell (Patch)
mM
12.7046
13.2298
21.4778
20.0899
17.0539
12.3955
17.017
12.7452
14.4971
17.0862
13.6133
23.5401
19.6964
21.945
4.59611
23.4929
27.4168
13.3897
17.8814
18.9382
14.2685
19.0728
5.66831
4.8343
25.1135
11.357
26.4352
25.2187
27.9346

## Sheet: Fig 3c
Processes Subset avg per cell	Processes pipette withdrawn
mM	mM
Pipette withdrawn	Pipette withdrawn
21.4877	22.0893
17.0799	5.39049
20.9865	6.08858
18.9825	17.6806
12.7785	39.8896
13.4783	18.0811
14.4784	13.3784

[truncated: 47 more sheets: Fig 3e, f, Fig 3h, i, Fig 3j, Fig 4a, Fig 4b, Fig 4d, Fig 4f, Fig 4e, Fig 4h, Fig 4i, Fig 4k, Fig 4l, Fig 4m, Fig 4n, Fig 5b, Fig 5c, Fig 5d, Fig 5e, Fig 5f, Fig 6c …]
